# Supplementary material for: The Value of In Vitro Diagnostic Testing in Medical Practice: A Status Report
Source: PLoS One. 2016 Mar 4;11(3):e0149856. doi: 10.1371/journal.pone.0149856 (PMC4778800; doi:10.1371/journal.pone.0149856)
Supplement: S3 File — (XLSX) [file pone.0149856.s004.xlsx]

## Sheet: Oncology 
Data Stage 2 - Interview Answers from Oncologists
DTitle	DCountry	Hospital Type	PtntPerWeek	Patients receiving IVD	Decissions impacted on IVD	Initial Diagnosis	Treatment Monitoring	Post Treatment Phase	Treatment Monitoring/Post Treatment Phase		DCountry	Hospital Type	PtntPerWeek	Patients receiving IVD	Decissions impacted on IVD	Initial Diagnosis	Treatment Monitoring	Post Treatment Phase	Treatment Monitoring/Post Treatment Phase
			Number	%	%	%	%	%	%				Number	%	%	%	%	%	%
Oncologist	Germany	d) Private Doctor	20	100	100	100	100	100	100		USA	d) Private Doctor	200	100	50	90	90	80	85
Oncologist	Germany	c) Cancer Center	125	100	75	100	100	100	100		USA	d) Private Doctor	100	95	15	100	100	90	95
Oncologist	Germany	c) Cancer Center	200	100	80	100	90	90	90		USA	d) Private Doctor	50	97	100	100	100	60	80
Oncologist	Germany	d) Private Doctor	100	100	10	100	90	100	95		USA	b) Academic	50	80	100	10	80	5	42.5
Oncologist	Germany	d) Private Doctor	60	100	85	100	90	90	90		USA	b) Academic	20	100	100	100	100	100	100
Oncologist	Germany	b) Academic	80	100	30	100	100	100	100		USA	c) Cancer Center	50	100	100	100	100	90	95
Oncologist	Germany	a) Community	120	100	100	100	100	100	100		USA	b) Academic	50	80	25	100	100	100	100
Oncologist	Germany	b) Academic	50	100	30	100	100	100	100		USA	b) Academic	75	100	10	100	100	95	97.5
Oncologist	Germany	c) Cancer Center	225	100	50	100	100	100	100		USA	b) Academic	20	100	80	100	95	100	97.5
Oncologist	Germany	a) Community	175	95	80	100	100	100	100		USA	c) Cancer Center	60	95	35	100	100	85	92.5
Oncologist	Germany	d) Private Doctor	75	95	50	100	100	95	97.5		USA	b) Academic	35	95	25	100	100	80	90
Oncologist	Germany	d) Private Doctor	120	85	35	95	100	65	82.5		USA	d) Private Doctor	45	20		100	100	20	60
Oncologist	Germany	b) Academic	60	95	80	100	100	90	95		USA	d) Private Doctor	75	100	75	100	100	100	100
Oncologist	Germany	a) Community	175	80	35	100	90	80	85		USA	c) Cancer Center	55	90	100	100	90	60	75
Oncologist	Germany	d) Private Doctor	90	50	20	100	50	10	30		USA	d) Private Doctor	100	99	100	100	100	100	100
Oncologist	Germany	d) Private Doctor	60	100	100	100	100	50	75		USA	d) Private Doctor	45	100	100	100	100	95	97.5
Oncologist	Germany	d) Private Doctor	100	90	90	100	80	80	80		USA	d) Private Doctor	80	99	40	100	100	90	95
Oncologist	Germany	a) Community	115	90	100	100	85	90	87.5		USA	b) Academic	50	80	65	100	90		45
Oncologist	Germany	d) Private Doctor	200	80	80	100	100	100	100		USA	b) Academic	50	50	25	100	50	25	37.5
Oncologist	Germany	d) Private Doctor	125	100	50	100	100	70	85		USA	b) Academic	30	98	35	100	100	90	95
	Sum		2275	1860	1280	1995	1875	1710	1792.5		Sum		1240	1778	1180	1900	1895	1465	1680
	Avg		113.75	93	64	99.75	93.75	85.5	89.625		Avg		62	88.9	59	95	94.75	73.25	84
	Count		20	20	20	20	20	20	20		Count		20	20	19	20	20	19	20

## Sheet: Cardiology
Data Stage 2 - Interview Answers from Cardiologists
DTitle	DCountry	Hospital Type	PtntPerWeek	Patients receiving IVD	Decissions impacted on IVD	Initial Diagnosis	Treatment Monitoring/Post Treatment Phase		DCountry	Hospital Type	PtntPerWeek	Patients receiving IVD	Decissions impacted on IVD	Initial Diagnosis	Treatment Monitoring/Post Treatment phase
			Number	%	%	%	%
Cardiologist	Germany	a) Community	300	100	100	100	100		USA	c) Private	125	100	100	100	100
Cardiologist	Germany	c) Private	175	10	65	30	60		USA	a) Community	80	75	33	90	50
Cardiologist	Germany	c) Private	95	35	85	25	95		USA	a) Community	70	100	100	100	100
Cardiologist	Germany	b) Academic	60	65	80	80	30		USA	c) Private	135	10	40	10	0
Cardiologist	Germany	b) Academic	70	95	90	100	100		USA	b) Academic	20	100	100	100	95
Cardiologist	Germany	a) Community	35	100	75	100	100		USA	a) Community	20	80	100	100	70
Cardiologist	Germany	a) Community	75	100	100	100	80		USA	c) Private	60	40	100	100	60
Cardiologist	Germany	a) Community	40	100	45	100	70		USA	b) Academic	100	100	80	100	1
Cardiologist	Germany	c) Private	15	50	80	50	40		USA	b) Academic	100	100	100	100	100
Cardiologist	Germany	b) Academic	100	80	30	100	85		USA	a) Community	90	30	100	75	33
Cardiologist	Germany	c) Private	80	70	20	100	100		USA	a) Community	40	50	100	80	60
Cardiologist	Germany	a) Community	35	100	80	100	100		USA	c) Private	200	25	17	100	40
Cardiologist	Germany	c) Private	80	15	10	15	15		USA	c) Private	50	50	90	90	50
Cardiologist	Germany	a) Community	35	100	40	100	100		USA	a) Community	70	60	90	65	70
Cardiologist	Germany	c) Private	100	17	7	85	10		USA	c) Private	60	25	100	50	50
Cardiologist	Germany	a) Community	200	85	80	100	95		USA	c) Private	60	70	100	90	40
Cardiologist	Germany	c) Private	250	10	50	50	30		USA	a) Community	150	99	50	100	75
Cardiologist	Germany	c) Private	65	20	100	100	100		USA	c) Private	100	35	30	100	25
Cardiologist	Germany	c) Private	120	20	100	65	75		USA	a) Community	100	70	50	100	50
Cardiologist	Germany	c) Private	300	80	90	65	40
	Sum		2230	1252	1327	1565	1425		Sum		1630	1219	1480	1650	1069
	Avg.		111.5	62.6	66.35	78.25	71.25				85.7895	64.1579	77.8947	86.8421	56.2632
	Count		20	20	20	20	20		Count		19	19	19	19	19
