# Supplementary material for: The Value of In Vitro Diagnostic Testing in Medical Practice: A Status Report
Source: PLoS One. 2016 Mar 4;11(3):e0149856. doi: 10.1371/journal.pone.0149856 (PMC4778800; doi:10.1371/journal.pone.0149856)
Supplement: S5 File — (XLSX) [file pone.0149856.s006.xlsx]

## Sheet: Masterfile
Data Stage 3 - Physicians answers to SERMO questionnaire
Respondent background				1) What do you think, is the average cost impact of in vitro diagnostic testing on your national health care spending?				2) A literature review yielded that actually diagnostic spent is less than 2% of the overall health care (HC) costs. Do you think this is appropriate?					3) What do you think is most relevant for a new Assay in order to be used by you ?
RespondentId	Specialty	Country	State	Q2: 0-4%	Q2: 5-10%	Q2: 11-20%	Q2: >20%	Q2a: It is too low; Innovative assays deserve a higher price even if total health care spent increases	Q2a: It is too low; Innovative assays deserve a higher price but cuts must be made in other HC segments	Q2a: It is about right and should be continued over time on that level	Q2a: It is too high. It should be decreased and added to other segments to the HC value chain.	Q2a: It is too high. It should be decreased to reduce the overall HC spent.	Q3: I request/establish new markers in my lab due to costs and time constraints	Q3: Assays must only be available; A “research use only” assay is good enough	Q3: Assays must be available and show clinical evidence for improved patient outcome	Q3: Assays must be available and show health economic benefits (cost reduction)	Q3: Availability, clinical evidence for improved patient outcome, and health economic benefits
8040f40b-9675-430e-b416-e74f355cc3ea	Cardiology	Germany	Baden-Württemberg	1						1					1
8f6a600e-444d-4b5c-b43a-b2b03d12948e	Cardiology	Germany	Berlin	1						1					1
c57b5cb9-5d6f-40a4-a97e-09b75914c1b8	Cardiology	Germany	Hessen	1								1			1
c2ae2404-3c9c-44c3-89e9-83c7f336e1c3	Cardiology	Germany	Bayern	1					1						1
17af947e-01a4-4726-9668-6babbecf67f2	Cardiology	Germany	Hessen	1						1							1
ad45a292-9221-4abb-8455-feee80e2a4c1	Cardiology	Germany	Hessen	1					1						1
6b2e42c1-e9aa-4ef5-88b1-4f53dd324206	Cardiology	Germany	Bayern	1						1					1
93a52d75-b51a-4455-b02d-0d0dea62505a	Cardiology	Germany	Baden-Württemberg	1						1					1
785c67c9-f989-47e4-8dea-135a89620a8d	Cardiology	Germany	Berlin	1						1					1
255b6751-a2ea-47e2-971f-98db9fe98bb4	Cardiology	Germany	Hessen		1					1					1
6cd6bfbd-372b-4ad7-b522-26e9ac8468b0	Cardiology	Germany	Nordrhein-Westfalen		1					1							1
c65f4ee6-d24e-43dc-aac4-681cdba7b9de	Cardiology	Germany	Bayern		1					1					1
2a8c35d0-3702-4626-81bc-dce5e92c3581	Cardiology	Germany	Sachsen		1					1					1
be34ef79-d86a-48d1-b896-c9b0ea317da5	Cardiology	Germany	Hessen		1				1								1
eac391ef-66f2-43ab-a0e9-fb4d851f0bfe	Cardiology	Germany	Bayern		1						1					1
1527f2de-2b97-48dc-8bcb-8c6796ad7cbd	Cardiology	Germany	Hamburg		1				1				1
bd116663-a30f-4448-80d2-e8045654b522	Cardiology	Germany	Niedersachsen		1					1					1
8f478371-3234-4472-bae7-0b40501f6ffb	Cardiology	Germany	Sachsen		1					1					1
69b9e1c7-c647-4705-bc14-2d95c1b11d15	Cardiology	Germany	Niedersachsen		1				1						1
566e2d3c-baca-45bd-bc65-c4bc89b34c4d	Cardiology	Germany	Baden-Württemberg		1					1					1
83990624-9efc-4f1e-b051-c2c62d72c013	Cardiology	Germany	Berlin		1					1							1
ddf4f3a5-16ef-43aa-834e-17c28e2fe271	Cardiology	Germany	Berlin		1					1					1
a0dd4212-4ba5-4ca8-ad54-557b2cccadbf	Cardiology	Germany	Bayern		1					1							1
d1302458-96cd-4810-9add-3744d063a43e	Cardiology	Germany	Thüringen		1				1						1
d8ec49f0-aafc-4931-860e-c9394b00f8fa	Cardiology	Germany	Niedersachsen		1				1					1
60ad5e5d-02b4-43a2-ac80-3ff441e36ede	Cardiology	Germany	Nordrhein-Westfalen		1					1							1
1644483b-e0d4-455d-9703-6961557d13a5	Cardiology	Germany	Nordrhein-Westfalen		1				1								1
b3f59ab7-fff5-42b0-9621-0a209ae82248	Cardiology	Germany	Hamburg		1				1						1
55f49ad6-0f64-4999-b0c2-b7634f81fb54	Cardiology	Germany	Sachsen		1					1						1
233e4bf0-0ece-4dfa-8200-c0254dada201	Cardiology	Germany	Berlin		1					1					1
ba2da553-70b9-4efd-975b-fec90ffdbef0	Cardiology	Germany	Nordrhein-Westfalen		1			1							1
c74e2f9d-7110-4613-9a72-0a2714901aec	Cardiology	Germany	Hamburg		1					1							1
bdd98c69-7893-4a2e-9c10-d3335178275f	Cardiology	Germany	Bayern		1						1				1
501dbc24-fc66-4385-a89d-287496bd6513	Cardiology	Germany	Hamburg		1					1						1
7bc00b8f-0706-4809-aeea-29f1bcdb1503	Cardiology	Germany	Nordrhein-Westfalen			1				1							1
538c54c7-51a6-4f66-a321-b5d9152e7cc6	Cardiology	Germany	Berlin			1				1					1
f99814e4-f6dd-4a4a-a4a5-7c7beb0418fd	Cardiology	Germany	Nordrhein-Westfalen			1				1					1
fce1c10f-28b4-448f-8fd1-abac2dc1efa6	Cardiology	Germany	Nordrhein-Westfalen			1		1							1
e54b02d5-6fbb-406a-9a31-654d89b59fb5	Cardiology	Germany	Niedersachsen			1				1							1
4f2f0882-117b-454a-a9f9-dd8e54c07f9e	Cardiology	Germany	Bayern			1					1				1
7f7e3996-ea08-44ac-b11a-58a45305af79	Cardiology	Germany	Baden-Württemberg			1				1					1
d99916a0-b66e-449e-afda-b8f4eda1a84c	Cardiology	Germany	Baden-Württemberg			1			1						1
5ff17f0d-887a-42ef-9586-1be2ac651a32	Cardiology	Germany	Hamburg			1				1					1
825f8926-19a4-4394-b34d-d62ba2e1a8bc	Cardiology	Germany	Schleswig-Holstein			1			1								1
fea65e30-f747-4e21-acd4-344a8fddc7e9	Cardiology	Germany	Berlin			1				1						1
429dc33c-dfa9-4114-a322-d0686d708220	Cardiology	Germany	Rheinland-Pfalz			1				1				1
bcae8e01-4d61-473a-96fd-1c2ca3eb11fd	Cardiology	Germany	Berlin			1				1							1
b619adff-f31c-46c4-a0b6-415c5f21b7dc	Cardiology	Germany					1		1						1
9f611d3d-cedb-4049-8499-1331b6316138	Cardiology	Germany	Nordrhein-Westfalen				1			1			X
1ebc93b4-9d7d-46ea-a025-0999401c39b4	Cardiology	Germany	Sachsen				1			1							1
ab2ae9f2-53de-40b3-a6b8-bf5627b35d0b	Cardiology	Germany	Niedersachsen				1	1								1
0f2ea1cb-86d1-45a5-b2a6-5dee14175eb2	Cardiology	United Kingdom	Cardiff [Caerdydd GB-CRD]		1			1							1
70e66efe-3726-4359-a433-3c9b471b4b13	Cardiology	United States	New York	1						1						1
154f178d-a30a-47b6-935d-12924aa5f40c	Cardiology	United States	Georgia	1						1							1
9a10755d-c1e4-4e82-9cd6-52744119d71f	Cardiology	United States	California	1						1							1
41917c90-cc01-4832-a756-d48cc54aa897	Cardiology	United States	California	1						1						1
44cc1d2c-657e-48ed-9acb-4113e3dcf25f	Cardiology	United States	New York	1						1					1
f5854252-9247-4e7a-97e3-ad9e11da11b5	Cardiology	United States	California	1						1					1
42892194-2263-4af7-80f9-7c32d9547ac6	Cardiology	United States	New Jersey	1					1								1
3f3e6c7f-f886-421b-9ddd-4e39ac001ea0	Cardiology	United States	California		1					1							1
28e6f79d-b61a-45d1-9a13-52e0574ecd78	Cardiology	United States	New Jersey		1					1					1
ea14602a-8ce1-46f6-be98-1bc59e5ae698	Cardiology	United States	Maryland		1					1					1
c697e40f-37f1-48b7-8601-8449d5c1fd70	Cardiology	United States	Texas		1					1					1
a7aeffc1-7c63-45f3-b1ba-be176e139a86	Cardiology	United States	Pennsylvania		1			1						1
976ad96d-8c76-4a34-9b8a-365910a8eff4	Cardiology	United States	Texas		1					1							1
3c34eeef-3eb9-4957-a421-6cb73ed3041b	Cardiology	United States	Illinois		1				1								1
3e90778b-0679-412e-90ca-633240d80070	Cardiology	United States	Ohio		1					1							1
d5bdbb79-7fba-455d-83dc-c028ecc3ace3	Cardiology	United States	Missouri		1				1						1
376ff72e-a5fc-487e-87c7-193c536ac377	Cardiology	United States	New York		1					1							1
4c98967c-f850-4b09-82e8-3f2dde82ab4b	Cardiology	United States	California		1				1						1
66b65499-c264-499e-b6d6-8a93a0da76d5	Cardiology	United States	Pennsylvania		1					1					1
2501b978-14ad-4639-9e86-165b6df1d924	Cardiology	United States	Florida		1					1							1
a8f0f646-e01c-4fd7-b317-6b259dc57eba	Cardiology	United States	California		1					1					1
036a9cf4-6e20-4fce-8647-52ddae4e900b	Cardiology	United States	New Jersey		1					1					1
478557d5-e15d-4505-85b8-4c060602e319	Cardiology	United States	North Carolina		1					1					1
de382059-8e5a-442b-8f39-0fe8141ba839	Cardiology	United States	New York		1					1							1
b3c8b360-dc36-4878-a697-5d7a22587c34	Cardiology	United States	Pennsylvania		1					1				1
26b3f3a8-cb49-4358-87f4-87f81390ca13	Cardiology	United States	California		1					1						1
fa3f440e-67cb-40bc-adfc-3bae438ddd10	Cardiology	United States	New York			1				1					1
16326a45-02ac-432e-aeff-abf4d243c20f	Cardiology	United States	New York			1			1						1
1399a05c-87f9-44b9-88eb-64651d06f97e	Cardiology	United States	New Jersey			1		1							1
fd2a33d8-abaa-4e1b-ad66-5fd72692a615	Cardiology	United States	California			1				1						1
a1a5696c-9ec9-4992-b6c6-2d432c7e3368	Cardiology	United States	Illinois			1				1							1
5de27ab9-ab59-4548-aa79-7561e9d811a4	Cardiology	United States	Ohio			1		1							1
a4300553-7944-41ef-aee6-279c82ec563d	Cardiology	United States	Arkansas			1		1					1
a62f94fb-4e5f-4707-80e7-0976da72c259	Cardiology	United States	Nevada			1				1					1
12984621-f9ab-472a-b75e-ff8294e7917d	Cardiology	United States	Ohio			1			1						1
a4a084a5-cb90-41b4-b38b-4991ec497edf	Cardiology	United States	New York			1				1					1
f9a38be0-a857-4a53-905e-56a66118cea3	Cardiology	United States	Texas			1				1						1
7ad05d4f-5a54-4d69-9233-6e660b9fb445	Cardiology	United States	Pennsylvania			1				1				1
aa970386-6d54-4e14-9783-82a4c2351e49	Cardiology	United States	Michigan			1				1					1
34b6f912-8be6-4812-8c4b-18fd50e8d3ee	Cardiology	United States	Illinois				1		1								1
f9f6ab2e-b134-4567-a643-136a6d1dd9eb	Cardiology	United States	Florida				1	1							1
6aa89d73-65eb-4200-8fd0-b6ec5d6b68de	Cardiology	United States	New Jersey				1		1								1
2e5f248b-56bd-4365-a959-94a078d18957	Cardiology	United States	Illinois				1		1								1
918f6a5c-95d5-44d5-93a0-84f91dde20df	Cardiology	United States	Alabama				1			1					1
660c35b0-c664-43fa-aec6-2bfb8a693752	Cardiology	United States	New York				1	1							1
91b3780f-6936-4b49-9b3f-ee3ab0583c4f	Cardiology	United States	New York				1			1							1
619118ea-f863-44db-9d0f-25798da81b86	Cardiology	United States	Pennsylvania				1			1					1
4626239a-d94c-43f6-9395-74172a430540	Cardiology	United States	California				1			1							1
47c32e47-984d-49c4-a0f5-084a94a6837d	Cardiology	United States	North Carolina				1		1						1
473e582b-215e-495c-9564-4d2f1242d93b	Cardiology	United States	Florida				1	1							1
0ce0660e-18f7-4742-accb-0f7af95b9c7b	General / Family Practice	Canada	Alberta		1					1					1
22473169-530c-49ad-9c80-03e25a24be97	General / Family Practice	Canada	British Columbia		1					1					1
e105e8d7-d068-4c17-a6ee-1a72ff9d811b	General / Family Practice	Canada	Ontario		1						1						1
2e63e026-1f63-43ec-ad80-19ebc44c7b5c	General / Family Practice	Canada	Ontario		1					1							1
3e5fb6e1-0f7f-487a-b119-6b889e1671b2	General / Family Practice	Canada	Quebec			1			1						1
a2a30723-b97d-4765-a8e7-1aeed1dfd607	General / Family Practice	Canada	Ontario			1				1					1
e2e94fea-49ba-4970-afa6-2d5b20728912	General / Family Practice	Canada	Quebec				1				1						1
ed0aa16c-d58d-47f4-b33c-195d5290961b	General / Family Practice	Canada	Ontario				1	1									1
07b61f71-4722-421e-a539-113c75ba7e6e	General / Family Practice	Canada	Ontario				1					1					1
19a7f5b9-334b-4ad8-833b-26f8337dac46	General / Family Practice	Canada	Alberta				1			1							1
4e2dad89-2063-48e5-8a50-76d97323bc59	General / Family Practice	Germany	Sachsen		1					1						1
6f89147f-a04e-45b7-b42a-d4fe59337a44	General / Family Practice	Norway	Møre og Romsdal		1					1					1
20ea723b-168d-4c7d-83d2-01c7fc736d63	General / Family Practice	Norway	Oslo		1					1			X
1d12ee49-0242-4bb6-914f-4b4856d9d257	General / Family Practice	Norway	Hordaland		1			1								1
5eff6b3d-e7b6-4bab-b0c4-2f8a78792eb1	General / Family Practice	Norway	Oslo		1					1					1
214b2a92-9365-4d00-a899-05610097f1c4	General / Family Practice	Norway	Buskerud		1			1							1
958ff012-9c77-43a7-b41e-a5076dc87aff	General / Family Practice	Norway	Østfold			1			1						1
e907a73d-7467-44f1-9220-e246483baaf9	General / Family Practice	Switzerland	Vaud	1								1					1
0d8d8541-880d-4248-866b-77daf1090d87	General / Family Practice	Switzerland	Vaud	1						1					1
e450325f-bcdf-4dc1-b0ce-c5d09e4a504e	General / Family Practice	Switzerland	Jura		1					1						1
2c2cd4eb-38e9-46a6-983e-558cc84e963f	General / Family Practice	Switzerland	Neuchâtel		1					1							1
3572803e-9f44-4d15-9c1f-a569a9906a35	General / Family Practice	Switzerland	Bern		1					1					1
294709de-9020-4626-a949-e6d18a2f154f	General / Family Practice	Switzerland				1			1						1
09643e4d-169b-4e01-a1d9-03c5f3fd13f1	General / Family Practice	Switzerland	Zürich			1		1							1
d039434e-f05b-488f-8c67-57c90c9d050e	General / Family Practice	Switzerland	Uri			1			1						1
a92bc86d-71af-4ffd-a3fe-64a98d5a70ee	General / Family Practice	Switzerland	Freiburg			1				1					1
a6bca2c0-d798-4565-afd7-bdbea62989a9	General / Family Practice	Switzerland				1				1					1
4a5f2507-39b0-47a9-8d61-383e6f5ba9a2	General / Family Practice	United Kingdom	Hertfordshire		1					1					1
91f20868-0028-415c-a99f-30647247b4f8	General / Family Practice	United Kingdom	Hertfordshire		1					1							1
1466fe3c-8c42-40bc-9648-2f60bcc4ddf3	General / Family Practice	United Kingdom	Slough		1					1							1
c147743d-30b0-4e21-8cef-9401cfcf2829	General / Family Practice	United Kingdom	East Sussex		1				1						1
a461da91-6984-41b5-8bac-216c64150653	General / Family Practice	United Kingdom	Birmingham		1					1							1
4c61e620-acf9-47cc-8411-42f883747164	General / Family Practice	United Kingdom	Nottinghamshire			1			1								1
38c078c7-598b-429f-abb3-c0a0cf651d89	General / Family Practice	United Kingdom	North Yorkshire			1				1					1
c8543e17-59bc-40e1-a476-169862dffdb1	General / Family Practice	United Kingdom				1				1					1
b14dfbd6-f0fb-4d07-ba47-3a084a267885	General / Family Practice	United Kingdom					1			1							1
52ef4f46-3f3d-42db-9f16-761fcd266748	General / Family Practice	United Kingdom	Leeds				1			1					1
3b300ab5-f2e3-4973-a414-4b21d2317caf	General / Family Practice	United States	Arizona			1			1					1
c4a91f4b-493a-4b8b-9063-84442ffc250f	Internal Medicine	Canada	Quebec	1						1							1
8740bb0f-f182-471e-990e-03e0f5bcbc16	Internal Medicine	Canada	Ontario	1						1					1
21410d52-6754-42e0-b5ee-362281f8a433	Internal Medicine	Canada	New Brunswick	1						1							1
f901e6ea-aa73-4ea8-95d2-f24145975cdf	Internal Medicine	Canada	British Columbia		1					1					1
38126c84-11be-4fcc-b5d5-ee3e319f4342	Internal Medicine	Canada	Ontario		1					1							1
91e45f11-d0f7-444e-8c9f-df745774e867	Internal Medicine	Canada	Ontario		1					1					1
698fc2b9-eb29-44ed-b676-3ae34550678d	Internal Medicine	Canada	Ontario			1		1						1
54a61424-6a97-43e8-a575-422447e78149	Internal Medicine	Canada	Ontario			1				1					1
c7e7c92e-7068-496d-afe3-6055c66833f3	Internal Medicine	Canada	Quebec			1			1								1
c3d111c4-fb9f-4024-810e-f63261438b23	Internal Medicine	Canada	Ontario			1				1					1
35e4d0bb-8985-4aef-af62-6a707f18b38c	Internal Medicine	Canada	Ontario				1			1							1
610760ce-999d-4161-8a95-d89c55de1ad4	Internal Medicine	Canada	Quebec				1			1							1
15853784-6d7a-41bf-9fdb-b0a2ef7b825c	Internal Medicine	Canada	Ontario				1				1						1
fc02468b-9f96-4f8c-809e-a205dc6d5a8e	Internal Medicine	Canada	Ontario				1			1							1
c913f4e6-0978-45ce-8728-25f38290d24f	Internal Medicine	Canada	Ontario				1		1								1
c076bccb-72fe-4d10-bd02-f766a1745604	Internal Medicine	Germany	Bayern				1	1							1
4acad2b5-99c6-4ae5-8046-a8d5fa4ad654	Internal Medicine	Norway	Akershus			1				1						1
4f87297f-de93-4ef7-bd5b-933dc69ef9cd	Internal Medicine	Switzerland	Bern	1						1							1
b6d4d78e-89d5-4637-a784-29c63f3c6053	Internal Medicine	Switzerland	Luzern	1						1					1
695b24dc-1fb9-4a6c-88ae-48fc5e7428dc	Internal Medicine	Switzerland	Bern	1						1							1
e7c3febb-e6ab-4acc-98f0-7bc8e4b54a84	Internal Medicine	Switzerland		1						1							1
e4b8fc36-7beb-4e01-865f-6d8400487ff4	Internal Medicine	Switzerland	Zürich		1					1							1
6b271fec-a2bb-4f90-ab66-d8484ca7a3ef	Internal Medicine	Switzerland			1				1				1
b106961e-5e61-45c8-867a-af28b9cf936e	Internal Medicine	Switzerland	Neuchâtel		1					1							1
d4905307-05fd-4adf-bae8-c364b1bed9a2	Internal Medicine	Switzerland	Bern		1					1							1
d473d2ec-1912-4ecb-900e-d9924ca65ce9	Internal Medicine	Switzerland	Genève		1					1							1
24154cb8-f541-4de8-b386-5e76fbb0d354	Internal Medicine	Switzerland			1					1					1
277f6c9b-09fa-40dc-8032-60fe1721c82a	Internal Medicine	United Kingdom	Essex		1					1							1
9dd42a7e-66c7-41da-9f42-c742ba083e28	Internal Medicine	United Kingdom	United Kingdom		1				1						1
8136dc51-063f-4b92-9d90-96540fbb00d1	Internal Medicine	United Kingdom	Herefordshire		1				1						1
7bdb0db2-7499-41c8-86c3-91b54f77ce75	Internal Medicine	United Kingdom	Lancashire		1					1					1
4af876f6-354c-4100-bc1b-a8e79a9e1a09	Internal Medicine	United Kingdom	Leeds			1				1					1
fbce2e8a-9c13-4256-9032-6bfaff46ace4	Internal Medicine	United Kingdom	West Sussex			1				1							1
5edac89e-7005-480c-8c11-59d755ed427b	Internal Medicine	United Kingdom	London, City of			1		1							1
797a1e2b-08d0-4ba6-b5e8-c0d54409195c	Internal Medicine	United Kingdom	Cumbria			1		1							1
7ae504c4-3fd4-4cf4-925b-a9e0625f6652	Internal Medicine	United Kingdom	United Kingdom			1				1					1
aaf94667-b5b4-4923-93aa-b29a83dfa0dc	Internal Medicine	United Kingdom	London, City of			1		1									1
8225a97f-e159-44b6-9752-365d2f512d36	Internal Medicine	United States	Texas	1						1							1
66e8b132-d688-41de-9601-d288aa39b5e3	Oncology	Canada	Saskatchewan	1							1						1
f0dda042-2175-4eee-9d97-1414cdf7adfc	Oncology	Germany	Nordrhein-Westfalen	1				1					1
4fe31f90-1f93-423d-8251-28040322eaad	Oncology	Germany	Brandenburg	1					1						1
025aeaae-c64f-458b-964f-159be9ed9fcc	Oncology	Germany	Saarland	1						1					1
f709b72b-9d38-4380-baca-dc27e9c6c56b	Oncology	Germany	Schleswig-Holstein	1						1					1
8301e40a-a0db-4267-97c4-307a6c2df97e	Oncology	Germany	Sachsen-Anhalt	1						1					1
5bd6e5ba-67bb-48bd-a185-e57bbcd91c83	Oncology	Germany	Bayern	1						1					1
d62fff2b-d43c-4c4b-b331-1c8893699758	Oncology	Germany	Niedersachsen		1					1							1
acb21e17-f902-4aa9-9c05-1f35f73720b0	Oncology	Germany	Baden-Württemberg		1					1						1
c4f2f6d0-0c88-4192-93fd-8c3f2844800d	Oncology	Germany	Nordrhein-Westfalen		1					1					1
6140f83c-0530-4437-bdff-c8cde63ad163	Oncology	Germany	Nordrhein-Westfalen		1				1								1
4ba4eade-ac0c-4141-8039-b5cd7eea7c32	Oncology	Germany	Nordrhein-Westfalen		1			1								1
c25e22bd-dd69-4ae1-919f-9a3e647236dc	Oncology	Germany	Nordrhein-Westfalen		1					1					1
d5816371-718a-4550-97ae-750b52d151ea	Oncology	Germany	Nordrhein-Westfalen		1			1									1
404ce02c-634d-4eb0-a66c-caafc2de3e6b	Oncology	Germany	Schleswig-Holstein		1					1					1
9acdda08-c979-40cc-8253-1e7c79ea2867	Oncology	Germany	Nordrhein-Westfalen		1					1					1
47603b62-7e46-48d9-9290-86d9989b6427	Oncology	Germany	Bayern		1					1							1
42607d3e-17d1-4295-bb19-698db980c125	Oncology	Germany	Bayern		1					1							1
96a48ce5-8a43-478a-951a-822269be9864	Oncology	Germany	Rheinland-Pfalz		1				1								1
a830ebc7-453c-43f0-83cf-a3a38c0dfa4e	Oncology	Germany	Nordrhein-Westfalen		1					1					1
c7d17049-5a64-43ba-ac49-67c2ce61509c	Oncology	Germany	Nordrhein-Westfalen			1			1								1
e54868f9-3d49-41fd-be93-79ea69aafb92	Oncology	Germany	Nordrhein-Westfalen			1		1								1
a585bf57-84c5-465d-9964-fecb9a33fa5c	Oncology	Germany	Berlin			1				1					1
8d8ca38b-1279-4a38-995c-b79e7d22a832	Oncology	Germany	Nordrhein-Westfalen			1				1							1
07c0f444-8feb-482b-ad8b-99c007cc32da	Oncology	Germany	Schleswig-Holstein			1				1					1
f15432b0-ca3f-40d0-83bd-17182a74dcc1	Oncology	Germany	Nordrhein-Westfalen			1				1					1
ff10d339-629c-478e-99ca-7c7db78c452e	Oncology	Germany	Hamburg				1			1					1
16019d0f-a941-4a28-8f57-2449e244d8cc	Oncology	Germany	Nordrhein-Westfalen				1			1					1
83aa3266-6104-414e-a5b9-9a0269ef6e2d	Oncology	Germany	Wallis				1			1					1
cf86f686-14c5-486c-af7a-43f3e3437e8f	Oncology	Germany	Bayern				1	1							1
ca178b5e-e301-424b-b786-4503b5d1bba5	Oncology	Germany	Nordrhein-Westfalen				1			1					1
fc00c432-b1ea-453a-afe6-2cf637395b2b	Oncology	United Kingdom				1				1				1
ec8a96fc-e5f1-454f-b76c-b74ff8a7b8ff	Oncology	United States	Illinois	1						1					1
2cf71b3d-4a93-4730-9e4d-b49ad583c519	Oncology	United States	Missouri	1						1					1
8f5a7ef5-a6e2-42b6-bc39-0fb3d5fb9e48	Oncology	United States	New Jersey	1						1					1
98a1b847-0a83-47f3-898a-63733157d8cc	Oncology	United States	Florida	1						1							1
202bb334-6d72-4161-a42e-37446aac3b90	Oncology	United States	Massachusetts	1						1					1
9a68558c-49b2-4d8e-b9ff-49222db18f82	Oncology	United States	Florida	1						1					1
d830546b-8969-40d2-91a1-dfdf2d33b5bb	Oncology	United States	Illinois	1								1					1
db22c166-adbb-4e8f-a293-96f58cac3c06	Oncology	United States	Texas	1						1					1
46a1d7a3-40d0-4d8d-9455-0775f648ab30	Oncology	United States	Indiana	1						1							1
209e5daf-4508-4fbc-a9ff-e9067a95bf2c	Oncology	United States	Delaware	1						1					1
54397fbb-246b-42dc-a255-a80730e16dc6	Oncology	United States	Florida	1						1							1
a4d7ac39-0980-44d6-92ec-c503fb46201d	Oncology	United States	Florida	1								1			1
699deccb-292d-42bd-a9b2-8c24042faf3c	Oncology	United States	New York	1						1							1
2bd43a21-2e61-437e-9d99-22647d3f284a	Oncology	United States	Maine	1						1					1
51858a30-02d4-4b99-a5fe-b0ba973fc49c	Oncology	United States	Oklahoma	1							1						1
175434ac-e279-43c6-ad67-4af90eb587e6	Oncology	United States	Montana		1					1							1
610c80b9-3652-4143-bfcd-4f64f8c9c529	Oncology	United States	Ohio		1				1					1
89026fd1-da9e-4b8d-8815-15c9435b25ab	Oncology	United States	Illinois		1					1					1
d83dcf14-a8e1-4d82-a13b-12ca819f1c79	Oncology	United States	Minnesota		1				1						1
fa5a7ee1-1d37-43e0-b80f-ccfd41ab68bb	Oncology	United States	Massachusetts		1					1					1
fdf42f56-7871-47a8-8967-cb612fe80838	Oncology	United States	Texas		1					1					1
c70d0b00-60e6-4ef7-9287-7f30d91cfcf0	Oncology	United States	Michigan		1				1						1
d981eea1-0376-4c23-9dee-dd87b39826a5	Oncology	United States	New York		1					1					1
dac69fc6-099a-4b6c-8cb0-32a27e1b6d7f	Oncology	United States	Alabama		1					1					1
39031948-3bf6-4236-9a9a-232f9584cc9f	Oncology	United States	California		1					1							1
0fd7bd55-5400-46e8-8cd2-6724fe163a40	Oncology	United States	Pennsylvania		1			1							1
dd24d61b-c9ad-43cf-b128-492bb689a1b7	Oncology	United States	Pennsylvania		1				1						1
9eb6aa6b-0859-4931-9c97-7c85bcfa383e	Oncology	United States	New Jersey		1					1				1
25b6d31c-c6de-4497-82dd-eb55c2c424c0	Oncology	United States	Texas		1						1				1
79a8a635-d820-4d8d-83c0-ee84555366ae	Oncology	United States	Rhode Island		1						1						1
61500ff4-a7c7-42df-b4a7-16ef1fc9a65f	Oncology	United States	Georgia		1					1					1
2510da47-20ee-42a5-9318-9f83463bc663	Oncology	United States	New Jersey		1					1					1
47738ac5-b9e4-4100-b15e-c89fe7561f42	Oncology	United States	Delaware		1				1						1
ba93cbed-8f29-416d-8c53-701ca730fddd	Oncology	United States	Illinois		1					1							1
689066f2-f680-4f42-a8c6-71ba62d4e478	Oncology	United States	Maryland		1						1				1
d65564a3-7f68-454d-a23e-956b2dde2d0b	Oncology	United States	California		1				1								1
6c9d03e8-6c54-47dd-b424-f2505c88f3ff	Oncology	United States	Georgia		1				1								1
e3f8a14e-ec35-400a-9fa3-90eeef026201	Oncology	United States	Florida			1				1				1
73dbe836-9ad2-4d13-b99e-dc1076f0a8bb	Oncology	United States	New York			1				1					1
c22fde30-0219-4b4b-bee6-d2643d3074bd	Oncology	United States	South Carolina			1					1				1
1abd815f-f753-4bc6-bd85-fbd00493513f	Oncology	United States	Indiana			1				1					1
183a6e37-f7b7-413d-89a3-2b81af8ca202	Oncology	United States	Pennsylvania			1				1					1
02628513-46da-48cb-94f8-af16faabb733	Oncology	United States	Michigan			1				1				1
f1f1e09d-fee6-465a-a47f-1658c888f096	Oncology	United States	California			1			1						1
6c3272d6-0f36-466b-acbc-119413a52679	Oncology	United States	Massachusetts			1				1					1
f884b661-dc21-442e-ba68-65a4ae92883a	Oncology	United States	Georgia			1			1				1
0acc1c9a-0e1f-43ac-9fbf-61f3246b7d86	Oncology	United States	New Jersey			1				1					1
7e135939-c309-4d0a-84e5-7a32a1d3484a	Oncology	United States	New Jersey			1					1			1
1bd2951c-1d34-47b9-855a-5cc1bfbdd044	Oncology	United States	Puerto Rico			1				1						1
81748665-58e5-496c-b91a-481742f13733	Oncology	United States	Wisconsin			1			1						1
1e5b6806-b5d8-4345-aa42-af816aec4f23	Oncology	United States	Illinois			1				1							1
80b87683-0557-4385-9efd-de940384c1ea	Oncology	United States	Minnesota			1			1					1
249d26c7-4452-42a5-9241-09c9798e1806	Oncology	United States	Pennsylvania			1				1					1
29015a92-8809-48ec-89c0-460b37fccc4a	Oncology	United States	Illinois			1			1						1
7aab1b29-e6ab-4ea6-8a5b-39b109f447ae	Oncology	United States	Virginia			1				1				1
8771fdb0-e4ef-42fb-825f-1f0d4794135a	Oncology	United States	Nebraska			1				1			1
c26c1fe0-0898-410e-bf5e-3d06f37df2d3	Oncology	United States	Maryland			1				1							1
592fd3d1-1c7c-440d-a627-6de02ab31e76	Oncology	United States	Ohio			1			1								1
246b7047-1a35-4912-86ce-1ee2a77937e6	Oncology	United States	North Carolina			1				1					1
8254d676-b1b1-413c-9cce-49c31d5b775c	Oncology	United States	Pennsylvania			1				1							1
03d8eb96-186f-40fe-bf0b-654951655889	Oncology	United States	New York				1					1					1
17dc30ce-4b5f-45f8-b7d4-780a6af668b7	Oncology	United States	Maryland				1			1							1
3cdee678-a0c3-4408-b6cc-755de7834318	Oncology	United States	North Carolina				1					1					1
9868e013-8c97-4b70-a2a1-cde618c728c8	Oncology	United States	California				1			1							1
f85df8f4-017d-4e4a-946f-5c507a08c9a3	Oncology	United States	Illinois				1				1					1
9d617e6d-2e1f-453a-83ad-089c5cccaa60	Oncology	United States	Texas				1			1			1
dde56bb8-edff-429d-b1d4-568f9e17ed9b	Oncology	United States	North Carolina				1			1							1
3bb9c977-6fc0-4357-95be-5f784e9988b1	Oncology	United States	New Jersey				1			1					1
19303469-7200-4d7f-bf7c-d4091fb8a218	Oncology	United States	Michigan				1		1							1
6eacaf30-b8ff-4120-984f-be9f0a6d6de7	Oncology	United States	Massachusetts				1			1					1
be618689-86d8-4e0e-931c-c0ce41351130	Pathology	Canada		1						1					1
211fceb2-5a2f-46aa-8e5b-9de67baae5ac	Pathology	Canada	Newfoundland and Labrador				1			1					1
a819c421-ce0c-4bb9-b3bc-4dde8d011d9f	Pathology	Canada	Quebec				1	1							1
5687d2c2-4582-4eda-ad3e-0ad070258669	Pathology	Canada	Manitoba		1					1							1
5ceb7946-6a21-4177-8c9f-9f5042f90c95	Pathology	Canada	British Columbia		1			1									1
1ceed10a-b0be-4d14-bd55-269560aaa47f	Pathology	Canada	Ontario		1					1							1
58814b00-818a-49dd-9acf-28596506c140	Pathology	Canada			1				1								1
ce994a10-2b06-412b-bd20-37a5545029bb	Pathology	Germany	Nordrhein-Westfalen	1						1						1
bd2a1a6a-7cdb-4f5c-b26b-07513f8c682f	Pathology	Germany	Hessen			1			1						1
b12a81d0-8a75-4b55-865c-947ac9ff62bd	Pathology	Germany	Bayern		1				1						1
20572f8b-a2eb-4e5a-9b4b-081e7ac84ff5	Pathology	Germany	Rheinland-Pfalz			1			1						1
a78e0264-7b63-4001-a99b-c91f0b472713	Pathology	Germany	Nordrhein-Westfalen			1			1						1
a0160bba-e030-4774-b4be-965220370a29	Pathology	Germany	Bayern	1						1			1
0982c8fb-7850-4d7d-879b-dd51606532f9	Pathology	Germany	Thüringen	1						1							1
293991b7-ef6f-45b6-bd6d-bf75e810dbee	Pathology	Germany			1					1							1
5a1841b6-5c14-4276-b817-dd5db54bf545	Pathology	Germany		1						1							1
7954ffb7-eb60-44ac-8b88-57d8e264474e	Pathology	Germany	Berlin			1				1							1
f3164b9f-9a50-46d0-a73d-b227599cb953	Pathology	Germany	Baden-Württemberg	1						1							1
fef29170-0a4b-4a23-af68-557b5e3cd315	Pathology	Germany	Nordrhein-Westfalen		1				1								1
dc9bfbad-cd7c-47b0-998c-ce4dab96ddd7	Pathology	Germany	Bayern		1						1						1
221f3d8d-3f2b-44be-8567-8b0bfe803fc2	Pathology	Germany	Nordrhein-Westfalen	1				1									1
87fc2acc-6d7b-4779-b05e-8056919c3d0c	Pathology	Germany	Baden-Württemberg				1			1							1
9b85a981-9411-44b3-addb-c518c4fca273	Pathology	United Kingdom			1			1							1
77a1ed7b-7637-4f00-9989-fb42ed7d2ae7	Pathology	United Kingdom	Birmingham		1			1							1
805afc92-3056-46d3-accd-600adce53576	Pathology	United Kingdom		1						1					1
04d9aa6e-6d23-4c5c-9b0f-d2dac4e62234	Pathology	United Kingdom	London, City of	1				1							1
06bfd9e5-12dc-460e-a645-d43eb67be015	Pathology	United Kingdom			1			1							1
ec6720bf-8091-4f6a-bf51-e1752532f5c3	Pathology	United Kingdom	North Yorkshire			1				1					1
62780eb4-94ef-445b-9237-d5c4d196b24f	Pathology	United Kingdom	Richmond upon Thames	1						1							1
d1310e51-e272-4052-9704-b7eac2f2be48	Pathology	United Kingdom			1				1								1
00a326f8-b364-4219-92ac-190e120cda33	Pathology	United Kingdom			1					1							1
081af681-4138-4ecf-95d3-18dda7088671	Pathology	United Kingdom	London, City of			1				1							1
9913ff00-7995-411f-a509-ac9fd497f7cf	Pathology	United Kingdom	Bedford		1					1							1
3a948a52-b893-46c0-bf30-ebed58a495e1	Pathology	United Kingdom				1			1								1
91e0a18b-7525-44af-8a7a-d8e0899d1f4f	Pathology	United Kingdom	Hertfordshire			1			1								1
f3d05b6a-d7e8-4d34-99c0-113e9078c6f4	Pathology	United Kingdom	Manchester				1		1								1
5daf7dc3-461f-4d71-99ba-6ef00bca8f4c	Pathology	United Kingdom	Norfolk			1				1							1
e7b837bd-8e61-4700-9b17-e5e766432319	Pathology	United States	California				1			1						1
5031e20b-547c-4df1-82b1-9fb1d12e7bcc	Pathology	United States	California				1		1						1
7c52737f-e447-4855-a630-b6108677e824	Pathology	United States	New York	1				1							1
c2ea7c34-94a5-4f1b-92a2-38deda28ae02	Pathology	United States	Massachusetts			1			1						1
1e1e8209-bfb0-4b10-a0fd-7d959a746a5b	Pathology	United States	California			1				1					1
a4ebe5c1-1d59-48df-9f13-071353131388	Pathology	United States	Illinois		1					1					1
cf08457f-bfdb-4182-af4e-f2ac0252e8a4	Pathology	United States	Louisiana	1						1					1
df98d7bc-7f18-480b-90b8-ce1d4281dcf6	Pathology	United States	Texas	1					1						1
418f13bc-f28d-4b88-b899-938bbdf1d84b	Pathology	United States	Kentucky		1				1						1
6ed6df8f-2253-4eee-af5c-bb036e851bf7	Pathology	United States	Tennessee	1						1					1
bf4f1d51-f0b9-42c5-954a-2bd775e93950	Pathology	United States	Virginia		1			1							1
f7cc6714-5ce2-42b3-aa3c-206354d3fb80	Pathology	United States	California		1					1					1
969b64fb-76de-41cd-80d0-d68548f76eac	Pathology	United States	Florida				1		1						1
36565341-fb60-483b-b614-6890cf5e2877	Pathology	United States	New York		1					1					1
b22d96f1-068d-4140-a40a-cbf13f1513a7	Pathology	United States	Texas				1			1					1
335b645f-1160-46c4-9a58-8c2c199b0337	Pathology	United States	Massachusetts				1			1					1
9ceac408-a1d5-4e6a-ac8f-95554088bd24	Pathology	United States	Texas		1					1			1
a202f3b6-a568-477d-b917-6a9e0985d950	Pathology	United States	New York				1			1							1
d27ff0c8-7dc5-4e9f-b88e-f4688d0d3ef6	Pathology	United States	Ohio			1			1								1
e7367ecd-e044-4948-b406-895f7cc87c80	Pathology	United States	Massachusetts			1				1							1
e95eaaf3-4a25-4d49-9743-4010ec54b2b8	Pathology	United States	California		1							1					1
78d8587f-bc00-4339-80a0-58f67d5ddc7c	Pathology	United States	Tennessee				1			1							1
bc221df8-fbf1-4d77-a6c4-66300dd2fb1f	Pathology	United States	Utah		1			1									1
061b3aab-44b7-4d24-a308-e7793a39bc9a	Pathology	United States	Michigan		1				1								1
699c9fa0-7e97-445b-bc6c-8335809743c5	Pathology	United States	Ohio			1			1								1
75156e3a-4525-4ab3-973f-04ec90fe640c	Pathology	United States	Alabama			1			1								1
0c6a1e95-c1f3-41da-a8ca-7edac0fd1663	Pathology	United States	Georgia				1			1							1
50612cb1-1084-421d-b060-b5d6d1475213	Pathology	United States	Illinois				1			1							1
3af8c638-8fbf-4d9e-82c1-664a9c0c2ab2	Pathology	United States	Tennessee				1			1							1
b2bc4800-a5c7-4bd0-bc5f-c0f294e717a6	Pathology	United States	Illinois	1						1							1
bad47521-fdff-4769-9899-994828a99eab	Pathology	United States	California				1		1								1
				63	134	94	57	36	72	217	15	8	9	15	172	22	128
